# Supplementary material for: A chromosome-level genome assembly provides insights into Cornus wilsoniana evolution, oil biosynthesis, and floral bud development
Source: Hortic Res. 2023 Sep 29;10(11):uhad196. doi: 10.1093/hr/uhad196 (PMC10673659; doi:10.1093/hr/uhad196)
Supplement: Supplementary_Tables_uhad196 [file supplementary_tables_uhad196.xlsx]

## Sheet: S1
Table S1. Karyotype analysis of C. wilsoniana, related to Figure 1B.
Chromosomes	Relative length			Arm ratio	Type
	Short arm	Long arm	Total length
Chr1	6.68	7.6	14.28	1.14	m
Chr2	3.04	7.13	10.17	2.35	sm
Chr3	3.7	4.68	8.38	1.26	m
Chr4	4.66	5.09	9.75	1.09	m
Chr5	2.82	3.23	6.05	1.15	m
Chr6	3.2	4.16	7.36	1.3	m
Chr7	3.16	4.73	7.89	1.5	m
Chr8	3.6	4.5	8.1	1.25	m
Chr9	4.25	4.5	8.75	1.06	m
Chr10	4.24	5.09	9.33	1.2	m
Chr11	4.2	4.96	9.16	1.18	m

## Sheet: S2
Table S2. Summary of DNA sequencing data.
Read type	Number of clean reads / subreads	Insert size (bp)	Total data (Gb)	Read length / Mean subread length (bp)	Sequence coverage (X)1
Illumina pair-end reads	333778865	350	116	2 x 150	123.22
Hi-C pair-end reads	350545315	300	120	2 x 150	127.47
Pacbio subreads	6122796	-	140	22865	148.72
1 Depth was calculated under the estimate of a genome size of 941.39 Mb
1 Coverage (X) = (read count * read length ) / estimated genome size.

## Sheet: S3
Table S3. K-mer analysis of the C. wilsoniana genome, related to Figure 1C.
K-mer	K-mer number	Homo-peak depth (X)	Genome size (Mb)1	Revised genome size (Mb)2	Heterozygous ratio (%)	Repeat (%)
17	89452735820	94	951.62	941.39	0.78	61.19
1 Genome size = (K-mer number) / (homo-peak depth)
2 Revised genome size = (K-mer number) / (homo-peak depth) × (1-Error rate)

## Sheet: S4
Table S4. Assembly statistics of the C. wilsoniana genome, related to Figure 1F.
Chromosomes	Length of pseudomolecules (bp)	Number of Ns	GC %	Number of genes	Number of contigs
Chr1	133174022	5008	35.44	4943	51
Chr2	83674655	2500	35.46	2948	23
Chr3	71862245	2200	35.62	2633	21
Chr4	79818878	1900	35.71	2714	19
Chr5	48466712	2700	35.83	1702	24
Chr6	59859763	2100	35.62	1973	21
Chr7	63119576	1500	35.49	2143	16
Chr8	70016107	1900	35.37	3003	17
Chr9	76485718	2802	35.49	2894	26
Chr10	79022240	3400	35.82	2425	35
Chr11	78005221	3404	35.55	3096	32
Total / Average	843505137	29414	35.58	30474	285

## Sheet: S5
Table S5. BUSCO analysis of C. wilsoniana genome assembly.
Assembly	Total BUSCO groups searched	Complete single-copy BUSCOs	Complete duplicated BUSCOs	Fragmented BUSCOs	Missing BUSCOs	Complete BUSCOs percentage (%)
Contig-level	1614	1498	79	22	15	0.9771
Scaffold-level	1614	1517	60	22	15	0.9771
Chromosome-level	1614	1523	45	21	25	0.9715

## Sheet: S6
Table S6. Statistics of repetitive sequences in the C. wilsoniana genome, related to Figure S1.
Type	Length (bp)	Percentage of genome (%)
Tandem Repeat Finder	50185471	5.55
RepeatMasker	475232845	52.53
RepeatProteinMask	108081259	11.95
Total1	499551508	55.22
1 Total result have deleted redundant sequences of overlapping areas in the genome

## Sheet: S7
Table S7. Classification of transposable elements (TEs) in the C. wilsoniana genome.
Classification	De novo + Repbase		TE Proteins		Combined TEs
	Length (bp)	Percentage in Genome (%)	Length (bp)	Percentage in Genome (%)	Length (bp)	Percentage in Genome (%)
DNA	6817612	0.75	650174	0.07	7114634	0.79
LINE	6363301	0.7	6193945	0.68	11053399	1.22
SINE	3347	0	0	0	3347	0
LTR	434205831	48	101239554	11.19	441771405	48.83
Unclassified	34336164	3.8	0	0	34336164	3.8
Total	475232845	52.53	108081259	11.95	482801663	53.37

## Sheet: S8
Table S8. General statistics of predicted protein-coding genes of the C. wilsoniana genome.
Methods	Software / Species	Number	Average transcript length (bp)	Average CDS length (bp)	Average exons per gene	Average exon length (bp)	Average intron length (bp)
De novo	Augustus	42267	4631.02	990.67	4.07	243.5	1186.35
	GlimmerHMM	76877	10411.6	583.01	3.17	183.87	4527.79
	SNAP	86356	8549.78	626.59	4.09	153.23	2564.78
	Geneid	74632	4998.1	655.68	3.72	176.34	1597.44
	Genscan	47984	11227.2	962.69	5.06	190.39	2530.46
Homolog	Arabidopsis thaliana	24684	5109.22	1067.99	4.34	246.36	1211.71
	Panax ginseng	27520	5535.05	1072.29	4.37	245.59	1325.8
	Betula pendula	26095	5137.44	1080.97	4.33	249.68	1218.39
	Alnus glutinosa	25789	5147.65	1035.61	4.09	253.45	1332.45
	Populus trichocarpa	27642	4741.84	1046.86	4.18	250.47	1162.11
RNA-seq	PASA	111448	7366.11	1024.56	5.11	200.64	1544.32
	Transcripts	48166	11502.3	1982.51	6.06	327.37	1882.95
EVM		44584	5416.95	961.37	4.12	233.13	1426.38
PASA-update		44179	5459.61	974.31	4.14	235.25	1427.75
Final set		31640	6739.43	1158.23	4.89	236.71	1433.68

## Sheet: S9
Table S9. Characteristics of the annotated genes in 6 angiosperm species.
Species	Number	Average gene length (bp)	Average CDS length (bp)	Average exons per gene	Average exon length (bp)	Average intron length (bp)
Cornus wilsoniana	31640	6739.43	1158.23	4.89	236.71	1433.68
Populus trichocarpa	39131	2324.29	1117.98	4.68	238.64	327.38
Alnus glutinosa	42917	3341.29	1132.63	4.44	255.26	642.57
Betula pendula	26064	4522.24	1185.3	5.06	234.24	821.88
Panax ginseng	59369	4211.91	1119.8	5.01	223.53	771.19
Arabidopsis thaliana	26869	1893.81	1230.33	5.18	237.6	158.8

## Sheet: S10
Table S10. Overview of annotated genes per database.
	Annotated number	Annotated percent (%)
Total	31640	100
SwissProt	24315	76.8
NR	29682	93.8
KEGG	24574	77.7
InterPro	28653	90.6
GO	17024	53.8
Pfam	23648	74.7
Annotated1	29852	94.3
Unannotated	1788	5.7
1 At least one match in either of database above

[truncated: 14 more sheets: S11, S12, S13, S14, S15, S16, S17, S18, S19, S20, S21, S22, S23, S24]
